# Supplementary material for: Synthesis and Biological Evaluation of Small Molecules as Potential Anticancer Multitarget Agents
Source: Int J Mol Sci. 2022 Jun 24;23(13):7049. doi: 10.3390/ijms23137049 (PMC9266368; doi:10.3390/ijms23137049)
Supplement: Supplementary file 1 [file ijms-23-07049-s001.zip]

Archive with 1 entries (1 files):
- ijms-1719158-supplementary.pdf
